# Supplementary material for: Glycine attenuates sepsis-induced white matter injury by modulating gut microbiota
Source: Front Mol Biosci. 2026 Jan 8;12:1733207. doi: 10.3389/fmolb.2025.1733207 (PMC12824023; doi:10.3389/fmolb.2025.1733207)
Supplement: Supplementary file 1 [file Supplementaryfile1.zip]

Archive with 31 entries (28 files):
- 16s CleanData.zip
- __MACOSX/
- __MACOSX/._16s CleanData.zip
- __MACOSX/._Confirmation of Publication and Licensing Rights.pdf
- __MACOSX/._Graphical Abstract.png
- __MACOSX/._Transcriptomics raw data.XLS
- __MACOSX/WB/
- __MACOSX/WB/._.DS_Store
- __MACOSX/WB/._Figure1 G GAPDH.Tif
- __MACOSX/WB/._Figure1 G MBP.Tif
- __MACOSX/WB/._Figure1H-GAPDH.Tif
- __MACOSX/WB/._Figure1H-IBA1.Tif
- __MACOSX/WB/._Figure3C-GAPDH.Tif
- __MACOSX/WB/._Figure3C-Occludin.Tif
- __MACOSX/WB/._Figure5C-C5ar1.Tif
- __MACOSX/WB/._Figure5C-GAPDH.Tif
- __MACOSX/WB/._Figure5D-C5ar1.Tif
- __MACOSX/WB/._Figure5D-GAPDH.Tif
- WB/
- WB/.DS_Store
- WB/Figure1 G GAPDH.Tif
- WB/Figure1 G MBP.Tif
- WB/Figure1H-GAPDH.Tif
- WB/Figure1H-IBA1.Tif
- WB/Figure3C-GAPDH.Tif
- WB/Figure3C-Occludin.Tif
- WB/Figure5C-C5ar1.Tif
- WB/Figure5C-GAPDH.Tif
- WB/Figure5D-C5ar1.Tif
- WB/Figure5D-GAPDH.Tif
- Transcriptomics raw data.XLS
