# Supplementary material for: Glycine attenuates sepsis-induced white matter injury by modulating gut microbiota
Source: Front Mol Biosci. 2026 Jan 8;12:1733207. doi: 10.3389/fmolb.2025.1733207 (PMC12824023; doi:10.3389/fmolb.2025.1733207)
Supplement: Supplementary file 1 [file Supplementaryfile1.zip › Transcriptomics raw data.XLS]

gene_id	A_readcount	B_readcount	log2FoldChange	pval	padj
gene-Stfa2|Stfa2	0	57.7580207051568	22.456	7.7057e-14	1.0434e-09
gene-Stfa2l1|Stfa2l1	0	53.6416073010001	22.352	1.0042e-13	1.0434e-09
gene-Stfa3|Stfa3	0	32.4619981820328	21.648	5.8254e-13	4.0351e-09
gene-Gm29879|Gm29879	9.97490048625234	42.0407373083177	2.0789	6.9892e-08	0.00029047
gene-Lcn2|Lcn2	17.9728021185818	3874.44528170482	7.7523	1.1951e-07	0.00041389
gene-Ccl12|Ccl12	10.605017960984	178.242652355236	4.0702	8.2666e-07	0.0020238
gene-Cxcl10|Cxcl10	9.61702674822602	1963.90988331696	7.6739	8.7651e-07	0.0020238
gene-Zbp1|Zbp1	1.51551892139444	94.1749204429247	5.9354	1.9159e-06	0.0036192
gene-Lbhd2|Lbhd2	17.7559245972236	45.8809035327824	1.3688	3.0705e-06	0.0045576
gene-C5ar1|C5ar1	11.5638917140146	76.7233583411205	2.7272	5.6843e-06	0.006516
gene-Cxcl9|Cxcl9	1.02521131903336	1451.74676896702	10.46	5.9579e-06	0.006516
gene-Gm36722|Gm36722	125.030216812645	51.0349873140887	-1.2965	5.906e-06	0.006516
gene-Fmn1|Fmn1	483.66853440475	227.653727771476	-1.0877	9.5513e-06	0.0081434
gene-Fpr1|Fpr1	11.7332459422819	130.617034827023	3.4748	8.5635e-06	0.0081434
gene-Grem1|Grem1	34.4052349538921	70.6316284760486	1.0351	8.5651e-06	0.0081434
gene-Iigp1|Iigp1	55.807251526363	1764.72259335366	4.9826	8.7873e-06	0.0081434
gene-Msr1|Msr1	11.9382326593139	477.86969901904	5.3204	9.5673e-06	0.0081434
gene-Gbp4|Gbp4	44.6503388522223	914.209420763544	4.3555	1.0208e-05	0.0081587
gene-Cfap161|Cfap161	29.9471194328543	59.7884953790498	1.0039	1.1875e-05	0.0087205
gene-Gbp2|Gbp2	102.295247453424	2823.92240875499	4.7868	1.486e-05	0.0099611
gene-Tm4sf5|Tm4sf5	15.7128381812336	40.3056440648022	1.3633	2.0369e-05	0.013227
gene-Gbp10|Gbp10	33.3814700874165	597.362759101724	4.1613	3.3733e-05	0.021207
gene-Shisa3|Shisa3	80.7326525206286	338.480099712388	2.0687	3.4698e-05	0.021207
gene-Gbp5|Gbp5	76.3822781843511	1220.23555289507	3.9978	3.8397e-05	0.022797
gene-Steap4|Steap4	30.6553250740365	856.78983649917	4.8048	4.7587e-05	0.026113
gene-Tgtp2|Tgtp2	16.0188163893107	251.76303564228	3.9744	4.7753e-05	0.026113
gene-Ccl3|Ccl3	6.96410786465992	346.609573963907	5.6356	5.156e-05	0.026672
gene-Gbp6|Gbp6	118.633709863272	1834.10508861238	3.9504	5.1925e-05	0.026672
gene-Vwce|Vwce	11.4644659531554	43.4496464806916	1.9312	5.6583e-05	0.027344
gene-Lamp5|Lamp5	4428.52408305008	1503.6909892182	-1.5584	6.2236e-05	0.028739
gene-Tgm1|Tgm1	6.88201002282749	94.9932105721788	3.786	7.08e-05	0.031303
gene-Nlrc5|Nlrc5	20.0378688999677	261.780603202082	3.7085	7.4228e-05	0.032135
gene-Cdh4|Cdh4	1295.29355848419	2719.21682635704	1.07	7.8707e-05	0.032711
gene-Bhlhe23|Bhlhe23	3.04388417944689	17.2877408091029	2.5136	9.4223e-05	0.037141
gene-Csta2|Csta2	0.362125122985109	33.9327552429597	6.468	9.8303e-05	0.037141
gene-Ifi47|Ifi47	22.3213215223871	249.330797383121	3.481	0.00010663	0.038875
gene-Gm44505|Gm44505	0	19.1272768269503	6.6029	0.00011853	0.040379
gene-Tnfaip2|Tnfaip2	34.8956496530102	305.405881265967	3.1294	0.0001324	0.044376
gene-Gm12250|Gm12250	6.03613960442186	124.987556630577	4.3681	0.00013909	0.044466
gene-Ptx3|Ptx3	33.0842154080352	264.71152789847	2.999	0.00013887	0.044466
gene-Lilrb4b|Lilrb4b	0.554042163148661	30.1562915065153	5.7976	0.00014402	0.045343
gene-BB031773|BB031773	50.2745836972857	112.693040950072	1.1695	0.00015647	0.045371
gene-Catsperg1|Catsperg1	44.8783816329659	93.5830919796925	1.0602	0.00015596	0.045371
gene-Gm41804|Gm41804	107.664243866722	253.339319528069	1.2345	0.00015338	0.045371
gene-Tnf|Tnf	0.851688680043061	28.7040740405418	5.05	0.00016395	0.046669
gene-Icam1|Icam1	117.392942166197	739.550544973544	2.6554	0.00016895	0.046811
gene-Lilrb4a|Lilrb4a	14.2089475180859	154.882497843441	3.4475	0.00016747	0.046811
gene-Tap1|Tap1	81.6872799452086	575.136434999212	2.8157	0.00018502	0.05031
gene-Gm20379|Gm20379	8.94641871088256	24.5202747857252	1.4569	0.00019595	0.052202
gene-Ifitm3|Ifitm3	214.543585858435	1247.74648144556	2.5399	0.00021084	0.054262
gene-Sh2d4a|Sh2d4a	21.1765819587383	9.24511764890394	-1.2066	0.00021151	0.054262
gene-Serpina3g|Serpina3g	54.8565902866092	674.525270936044	3.6201	0.00022363	0.055322
gene-H2-Q4|H2-Q4	75.6564633928599	522.657653935571	2.7881	0.00023709	0.056769
gene-Plin5|Plin5	13.0502833282498	34.3792718623773	1.4024	0.00024587	0.056769
gene-Stag3|Stag3	113.001929722498	260.138637108517	1.2025	0.00024052	0.056769
gene-Acod1|Acod1	2.07835057720963	569.489064593651	8.095	0.00025149	0.057046
gene-Crocc2|Crocc2	48.5987749312464	119.591197144326	1.2971	0.00026692	0.058185
gene-Rsad2|Rsad2	48.3379811146848	377.194819265182	2.9643	0.0002688	0.058185
gene-Tgtp1|Tgtp1	21.3765331185208	359.663023114664	4.072	0.00027291	0.058465
gene-Nradd|Nradd	12.5854962393285	34.7242448951077	1.4557	0.00028569	0.060578
gene-Ch25h|Ch25h	6.31676192139723	67.8443368889719	3.4336	0.00028951	0.060767
gene-H2-Q2|H2-Q2	79.6167774674359	235.866733788449	1.5665	0.0002972	0.061758
gene-Ccl2|Ccl2	1.89794309126902	144.933612254717	6.2495	0.0003053	0.062196
gene-G630018N14Rik|G630018N14Rik	31.7786484944958	97.7462214030795	1.6212	0.00030856	0.062252
gene-Kcns3|Kcns3	284.680488678072	133.327277470141	-1.0952	0.00031752	0.063444
gene-Cstdc5|Cstdc5	0.918916601753914	55.2186858209733	5.9216	0.00032823	0.064959
gene-Gm51442|Gm51442	10.1692276969933	24.4992803194255	1.274	0.00037563	0.07032
gene-Ccl5|Ccl5	2.46887991013507	66.3117902607034	4.7453	0.000382	0.070656
gene-Slfn4|Slfn4	2.38313211634593	154.445804646656	6.0112	0.00039603	0.071561
gene-AW112010|AW112010	12.9874619984594	120.529496427856	3.2145	0.00041317	0.073381
gene-Acr|Acr	24.6927298134396	89.9653543005261	1.8676	0.00042111	0.074157
gene-Il6|Il6	1.05621567894631	52.1269185539896	5.6204	0.00044182	0.075877
gene-Iigp1c|Iigp1c	13.9102971663179	133.307160086058	3.2588	0.00047682	0.079289
gene-Ddx60|Ddx60	37.5518269530198	205.31249647867	2.4508	0.00048949	0.079466
gene-Gm38733|Gm38733	11.4789094683806	43.6399386649603	1.9249	0.0005106	0.080916
gene-Pklr|Pklr	9.34893628659747	24.1958511424932	1.3833	0.00051602	0.080916
gene-BC023105|BC023105	3.16440164867481	55.4775730346956	4.1296	0.00055664	0.080963
gene-Cyp1b1|Cyp1b1	264.292926950421	1053.99258386086	1.9956	0.0005314	0.080963
gene-Fpr2|Fpr2	9.99676916454527	95.0791831885457	3.2483	0.00055716	0.080963
gene-Gbp3|Gbp3	203.169856591601	1121.85583302953	2.4651	0.00054785	0.080963
gene-Mkx|Mkx	501.169501438849	243.325668280567	-1.0431	0.00054312	0.080963
gene-Slc10a6|Slc10a6	1.57817067687939	64.3035843589829	5.3442	0.00053777	0.080963
gene-Zcchc12|Zcchc12	3764.11302467447	7705.78937423203	1.0337	0.00053149	0.080963
gene-Fcgr4|Fcgr4	8.12051095261652	101.833157692608	3.6477	0.00061149	0.085186
gene-Bcl3|Bcl3	11.3869665974997	57.7352578054504	2.3425	0.00064396	0.087139
gene-Aspg|Aspg	37.6939902239183	187.512863034323	2.3162	0.00066035	0.087805
gene-Il1b|Il1b	6.98015652561908	85.4208862709581	3.6145	0.00067854	0.089241
gene-Gbp9|Gbp9	212.301101008014	988.842191384163	2.2196	0.00069883	0.090197
gene-Mx1|Mx1	11.1167416790017	78.5766281472128	2.8228	0.00069563	0.090197
gene-Ifi44|Ifi44	34.7417362416839	198.269450177166	2.512	0.00072638	0.092602
gene-Cfb|Cfb	79.5479084909153	431.930331893513	2.4411	0.00076571	0.096433
gene-Milr1|Milr1	19.8557296726499	83.960355003911	2.0792	0.00077304	0.09677
gene-Gm2716|Gm2716	3.07507014999007	13.5734097439059	2.1582	0.00078777	0.098024
gene-Il18rap|Il18rap	6.85646256757214	68.525470837837	3.3197	0.00079381	0.098187
gene-Mapk15|Mapk15	39.8363347708064	156.444412944085	1.9733	0.00079885	0.098225
gene-Sstr5|Sstr5	10.6338244484521	29.0470982305048	1.4546	0.00080498	0.098333
gene-Gbp7|Gbp7	309.764044597592	1293.70915467868	2.0623	0.00081966	0.099026
gene-Magel2|Magel2	251.09707057374	576.49700433252	1.1992	0.00083788	0.099313
gene-4932435O22Rik|4932435O22Rik	34.8489771713063	13.8691247522127	-1.334	0.00087408	0.10035
gene-Slfn2|Slfn2	33.8112214312876	214.027297653785	2.662	0.0008721	0.10035
gene-C1s1|C1s1	69.5842044782015	316.686605574779	2.1862	0.00091741	0.10417
gene-Gm10190|Gm10190	8.2791329364001	19.093335592117	1.1988	0.00095847	0.10708
gene-Irf7|Irf7	38.7750748604948	224.723385047969	2.5345	0.00095764	0.10708
gene-Timp1|Timp1	29.4319505386768	203.013948197721	2.7862	0.00096404	0.10713
gene-Gm53956|Gm53956	5.31190882373042	37.6033111503028	2.8235	0.00097166	0.1074
gene-Oas2|Oas2	12.9673449966103	54.2425082977439	2.0652	0.00101	0.10989
gene-Gsdmd|Gsdmd	66.5058985429262	140.556650005343	1.0798	0.0010697	0.11399
gene-Gm20517|Gm20517	35.7787304764233	137.52087388306	1.9432	0.0010998	0.11601
gene-Gm30431|Gm30431	6.08969835988322	20.7777549767581	1.7581	0.0011094	0.11606
gene-Serpina3n|Serpina3n	555.90604424479	4104.15586797925	2.8842	0.0011499	0.11889
gene-Jph2|Jph2	34.0209295229773	68.7698470907503	1.0189	0.0011805	0.12144
gene-4632428C04Rik|4632428C04Rik	69.7065797640021	30.5718327879374	-1.1931	0.0012275	0.12323
gene-Gm53692|Gm53692	2.46799917170338	30.9336860680853	3.6456	0.0012357	0.12345
gene-Cxcl1|Cxcl1	5.52596940818614	179.274777716877	5.02	0.0012434	0.12363
gene-Angptl4|Angptl4	154.196528693952	438.061496098367	1.5064	0.0012526	0.12394
gene-Gm36409|Gm36409	18.0191837707194	47.5654808809257	1.4023	0.0013041	0.12663
gene-Slc7a3|Slc7a3	345.758353410877	704.103721531338	1.0264	0.0012963	0.12663
gene-Ifi204|Ifi204	22.6186938042542	125.169189265201	2.4687	0.0013345	0.12693
gene-Ms4a6d|Ms4a6d	39.0601422465596	180.493258964662	2.2082	0.0013378	0.12693
gene-Avp|Avp	0	16.8083846605372	6.4151	0.0013632	0.12817
gene-Usp18|Usp18	20.711550362431	107.474811589097	2.3761	0.0013762	0.12831
gene-Ly6g6d|Ly6g6d	41.65190769757	19.6306923327932	-1.0894	0.0014002	0.12932
gene-2410137M14Rik|2410137M14Rik	1.19873395802366	11.7914840436687	3.2724	0.0014265	0.12937
gene-Ifitm1|Ifitm1	60.634815196008	306.908183072889	2.3392	0.0014444	0.12937
gene-Ifitm2|Ifitm2	217.86200521061	740.057859148776	1.7643	0.0014371	0.12937
gene-Socs1|Socs1	9.67360483328655	25.1803564012379	1.3743	0.001439	0.12937
gene-Ccl4|Ccl4	0.347045277980598	105.213636233474	8.0998	0.0014909	0.13072
gene-Ctxnd1|Ctxnd1	632.25260467345	262.13090380348	-1.2705	0.0015306	0.13142
gene-Gck|Gck	42.2684494006154	93.0205504454602	1.1418	0.0015409	0.13177
gene-C1ra|C1ra	44.9328260191042	298.71024018764	2.7328	0.0015851	0.13401
gene-Parp14|Parp14	138.183206476663	612.957428989863	2.1492	0.0015865	0.13401
gene-Casp4|Casp4	11.6126751885713	96.1109600101591	3.0482	0.0016006	0.13412
gene-Erv3|Erv3	20.8226944032515	7.45940406431476	-1.4969	0.0016474	0.1356
gene-Ninj2|Ninj2	82.3110390488494	25.7212487998648	-1.6805	0.0016622	0.13599
gene-St8sia2|St8sia2	526.560641675593	2076.02852672476	1.9791	0.0016881	0.13703
gene-Irf1|Irf1	114.803584594686	451.586619671442	1.9756	0.0016969	0.13721
gene-Cxcl2|Cxcl2	0	85.7408577786883	8.7663	0.0017774	0.14151
gene-Gm33707|Gm33707	4.74435425865828	16.7866280279732	1.8161	0.0017899	0.14196
gene-Adra1d|Adra1d	265.385800044606	107.175013272611	-1.3089	0.0018319	0.14369
gene-Tgm2|Tgm2	321.900231047846	947.147468359099	1.557	0.0018819	0.1443
gene-Socs3|Socs3	112.662783209281	360.218819422292	1.6768	0.0018935	0.14466
gene-C4b|C4b	348.853858629066	1054.61859770066	1.5961	0.0019967	0.14926
gene-Igtp|Igtp	97.6330824067276	710.505443583852	2.8633	0.0020014	0.14926
gene-Lpar2|Lpar2	42.8391209403012	133.981590522117	1.6451	0.0019955	0.14926
gene-Ccl7|Ccl7	2.34662460941942	36.3814855364136	3.9593	0.0020484	0.14981
gene-Gm41635|Gm41635	32.3709783401946	12.3842462097002	-1.3868	0.0020282	0.14981
gene-Tssk6|Tssk6	11.5305296233615	24.6454034611392	1.0955	0.0020589	0.14981
gene-Csf2rb|Csf2rb	47.7540249861274	163.194055576686	1.7735	0.0021661	0.15006
gene-Gm10336|Gm10336	599.968372610842	165.345475476308	-1.8587	0.0021069	0.15006
gene-Gm11837|Gm11837	20.3806302394226	73.178840122759	1.8436	0.0021612	0.15006
gene-Gm34004|Gm34004	10.1245071108055	26.4354611231305	1.3917	0.002153	0.15006
gene-Ms4a6c|Ms4a6c	57.5359171225882	264.160423260413	2.1992	0.0021127	0.15006
gene-Oasl2|Oasl2	109.908831776998	414.911384635599	1.9163	0.0021682	0.15006
gene-Crh|Crh	206.720035710947	99.9620862072601	-1.0496	0.0022172	0.15014
gene-Il1rn|Il1rn	1.34016767431799	216.89202828537	7.348	0.0022469	0.15094
gene-4930452G13Rik|4930452G13Rik	99.5507374628148	45.8442807526866	-1.1217	0.0023517	0.15271
gene-Gm13446|Gm13446	169.903171040441	66.5322325705895	-1.3541	0.0023487	0.15271
gene-Stx11|Stx11	14.8004120832571	70.5523686148277	2.2522	0.0024078	0.15364
gene-Gm51898|Gm51898	2.04832839799852	20.4865497929797	3.307	0.0024347	0.15425
gene-Cp|Cp	764.979051704139	2943.04340831937	1.9438	0.0024611	0.15494
gene-Gm10690|Gm10690	8.17000383253984	17.8075425905476	1.1427	0.0026224	0.15934
gene-Gm39385|Gm39385	13.4329878672907	31.6026907009291	1.2354	0.0025859	0.15934
gene-Il1r2|Il1r2	5.35591087605538	48.7928070604288	3.1891	0.002619	0.15934
gene-Irgm1|Irgm1	322.220879477005	1103.01543832766	1.7754	0.0026162	0.15934
gene-Ngp|Ngp	7.81352073980333	97.1530343737704	3.6342	0.0026022	0.15934
gene-Cd74|Cd74	77.7029267473147	216.259568881844	1.477	0.0026379	0.15935
gene-Iho1|Iho1	19.2524845690084	44.7813855171989	1.2159	0.0026374	0.15935
gene-Crispld2|Crispld2	118.176731283464	289.817304589345	1.2948	0.0027411	0.16136
gene-2810408A11Rik|2810408A11Rik	35.6687372451157	96.2263110294347	1.4304	0.002937	0.16232
gene-Clec4a1|Clec4a1	33.6371132750831	137.81411462712	2.0346	0.0029168	0.16232
gene-Fam167a|Fam167a	233.853512552293	468.290744172364	1.0018	0.0029037	0.16232
gene-Ikbke|Ikbke	51.2742632292695	184.07488561499	1.8441	0.0029307	0.16232
gene-Lrrc32|Lrrc32	131.604932741582	269.099794414296	1.0316	0.0029248	0.16232
gene-Ms4a4a|Ms4a4a	10.7469964633702	43.2174981683107	2.0105	0.0029279	0.16232
gene-Nnat|Nnat	5863.93391060264	15379.8526299466	1.3911	0.0028605	0.16232
gene-Or10ad1|Or10ad1	232.476231610982	114.284849591557	-1.0247	0.0027957	0.16232
gene-Plac8|Plac8	4.45901686346188	44.2761845742012	3.3057	0.0028628	0.16232
gene-Sele|Sele	5.39634970670149	222.265508647377	5.3648	0.0028879	0.16232
gene-Selp|Selp	7.44082195335832	150.31721721336	4.3362	0.0028713	0.16232
gene-Serpina3f|Serpina3f	2.98068669627494	296.994185681743	6.642	0.0030304	0.16512
gene-Ooep|Ooep	10.1343458660298	31.1400813808072	1.6199	0.003059	0.16597
gene-Ifit3|Ifit3	140.843165922978	494.676409112171	1.8123	0.0032325	0.17158
gene-Gm34278|Gm34278	9.51965551081317	0.620223832876451	-3.9457	0.0032668	0.17186
gene-Igsf6|Igsf6	67.2418754804234	229.020996416399	1.7684	0.0033638	0.17431
gene-Cd274|Cd274	71.3535591684149	287.431095311179	2.0099	0.0034422	0.17625
gene-Psmb9|Psmb9	16.4917442161831	68.4135451263593	2.053	0.0034246	0.17625
gene-Cenph|Cenph	41.4714654082476	93.840562893004	1.1787	0.0035114	0.1764
gene-F830208F22Rik|F830208F22Rik	12.0013955043992	3.52254802747892	-1.7609	0.0035275	0.1764
gene-Gm52133|Gm52133	3.86781168520869	13.6413440473106	1.815	0.0035505	0.1764
gene-Hck|Hck	75.738583374995	245.670318815898	1.6979	0.0034812	0.1764
gene-Uba7|Uba7	45.380724834146	122.29422837274	1.4302	0.0035334	0.1764
gene-Styk1|Styk1	29.5701146382769	109.899583082539	1.8926	0.0036219	0.17828
gene-Tdrd9|Tdrd9	12.7981493493668	27.038269725332	1.0846	0.0036675	0.1789
gene-Gm51405|Gm51405	15.7383549489866	40.8003311323682	1.3736	0.0037983	0.1806
gene-Lrrc25|Lrrc25	18.4792569415356	64.5419745624713	1.8034	0.0038066	0.1806
gene-Xaf1|Xaf1	80.0402250378747	236.975268428947	1.5661	0.0038907	0.18333
gene-AW551984|AW551984	2379.11325114251	6323.37941804649	1.4103	0.003925	0.18368
gene-Tnfrsf8|Tnfrsf8	56.8118808651824	128.928620542547	1.1847	0.0039946	0.18491
gene-Slc15a3|Slc15a3	39.8674968364878	149.382082518727	1.9063	0.0040432	0.18506
gene-Cd14|Cd14	64.7151987910474	230.492330354084	1.8328	0.0041858	0.1869
gene-Gm36221|Gm36221	5.80434221891419	14.5272156094713	1.338	0.0041891	0.1869
gene-Syce2|Syce2	106.999455141421	236.693440431442	1.1447	0.0042093	0.1869
gene-Tnfrsf9|Tnfrsf9	9.13264394949161	31.4882600803623	1.7891	0.004198	0.1869
gene-Troap|Troap	32.1829491861299	83.2977731968319	1.3704	0.0042498	0.1875
gene-Foxp2|Foxp2	1102.72879953533	2621.76854132537	1.2496	0.0043682	0.19053
gene-Irgm2|Irgm2	164.524473256517	491.263693749608	1.5783	0.0044454	0.19165
gene-Ube2l6|Ube2l6	130.277971834732	358.091261162599	1.4589	0.004437	0.19165
gene-Sim1|Sim1	8.06874043147743	63.9321663101536	2.9951	0.0044662	0.19175
gene-Parp9|Parp9	160.604636708182	397.141287030622	1.3063	0.0044829	0.19181
gene-Psmb8|Psmb8	50.6292089510449	199.26407866503	1.9767	0.0044952	0.19181
gene-Il1a|Il1a	40.2667131691393	144.705844901646	1.8466	0.0045792	0.19396
gene-Adamts19|Adamts19	62.7885167713985	127.770902964733	1.0232	0.0046261	0.19539
gene-Pilra|Pilra	14.4812984155473	60.9256891862978	2.0728	0.0047087	0.19807
gene-H2-Q8|H2-Q8	7.22988088869246	35.6255006237368	2.2948	0.0048682	0.20043
gene-Il12rb1|Il12rb1	209.35863213137	85.3922297088134	-1.2944	0.0049153	0.20043
gene-Tecrl|Tecrl	23.5087677194551	6.40482718356348	-1.8866	0.0049384	0.20043
gene-Thbs1|Thbs1	294.880609298083	647.86682722371	1.1356	0.0049092	0.20043
gene-Zc3h12a|Zc3h12a	19.1064411759846	70.5743813336481	1.8865	0.0048722	0.20043
gene-Ccl19-ps1|Ccl19-ps1	1.9110052428044	9.09733108471409	2.2386	0.0050215	0.20213
gene-Lacc1|Lacc1	194.95675494422	410.694515040841	1.0753	0.0050239	0.20213
gene-Pirb|Pirb	15.0130914596196	63.1532212595685	2.0741	0.0050895	0.20339
gene-9330117O12Rik|9330117O12Rik	61.3454177011802	15.4803100461953	-1.9879	0.0051635	0.2043
gene-Gpr84|Gpr84	32.5733561620829	155.902542753815	2.26	0.0051738	0.2043
gene-Samsn1|Samsn1	56.108210779592	143.801458137602	1.3588	0.0052395	0.20579
gene-Cryab|Cryab	2972.83706324912	1276.45238702594	-1.2198	0.0052934	0.20625
gene-C1rb|C1rb	2.65778585390411	20.0555646244726	2.9158	0.0054105	0.20706
gene-Serpine1|Serpine1	62.1938915654245	188.544873747797	1.6002	0.0055371	0.20979
gene-Trem1|Trem1	0.672857869416617	14.4778387547245	4.3985	0.0055347	0.20979
gene-F830016B08Rik|F830016B08Rik	8.03235362099216	70.2774784686032	3.1255	0.0055928	0.21092
gene-Dcx|Dcx	6531.69923867086	13976.3709624274	1.0975	0.0057191	0.21446
gene-Enpp2|Enpp2	23241.0497410107	9939.5987556189	-1.2254	0.0057381	0.21446
gene-Gm36033|Gm36033	5.20647038183767	18.5325030983351	1.836	0.0057301	0.21446
gene-Gm41729|Gm41729	2.97534697188431	10.9615468590031	1.8704	0.0058274	0.215
gene-Stk32b|Stk32b	394.288560384943	1028.7560368687	1.3836	0.0058148	0.215
gene-Bglap3|Bglap3	5.03353644562846	0.455824892902515	-3.4464	0.0059291	0.21611
gene-Fsip1|Fsip1	25.2890774420153	63.6934628153867	1.336	0.0059411	0.21611
gene-Gm16059|Gm16059	0.521267477398431	4.29626061500152	3.0214	0.0059213	0.21611
gene-Cdhr1|Cdhr1	362.911640370548	1083.44870567113	1.5779	0.0060485	0.21682
gene-Gng8|Gng8	42.3812763105089	16.6583519285079	-1.3468	0.0061629	0.21867
gene-Myh13|Myh13	34.9918021010769	17.0339142039069	-1.0381	0.0061623	0.21867
gene-2810405F17Rik|2810405F17Rik	22.4040032564293	0.672530306123944	-5.0871	0.0062912	0.21999
gene-Csf2rb2|Csf2rb2	37.3156525585445	90.5935287212675	1.2795	0.0062464	0.21999
gene-Ifit1|Ifit1	51.9543553952204	184.855346791575	1.831	0.0062853	0.21999
gene-Bpifb1|Bpifb1	2.32971748118307	9.82826805826289	2.0786	0.0063573	0.22068
gene-Gm39701|Gm39701	3.35029973455114	16.76634139856	2.3234	0.0064028	0.22156
gene-Gm9429|Gm9429	6.86223882132052	18.823859247994	1.4692	0.0065837	0.22539
gene-Gm12404|Gm12404	7.36111301176127	2.53438544411328	-1.5549	0.0066013	0.22562
gene-Plaur|Plaur	43.6665800009122	140.817930398679	1.6899	0.0067002	0.22676
gene-Gm33703|Gm33703	3.24174923598667	15.6093732390356	2.2739	0.0069895	0.23128
gene-Gm36677|Gm36677	13.4752895425115	27.5638358677894	1.0412	0.0070104	0.2316
gene-Gm32622|Gm32622	6.54774470873405	0.93598510792446	-2.8132	0.0070606	0.23252
gene-Tnfsf10|Tnfsf10	95.8365777872891	196.423649462802	1.035	0.0073151	0.2371
gene-Acp3|Acp3	18.5819549425446	43.2997963241636	1.2226	0.0074927	0.23771
gene-Rnf213|Rnf213	584.629785618461	1467.1685985271	1.3275	0.0074378	0.23771
gene-Scml2|Scml2	89.888006953449	180.616308117281	1.0059	0.0074494	0.23771
gene-Slc24a5|Slc24a5	65.132607485054	27.5053912541814	-1.2452	0.0074812	0.23771
gene-Spdef|Spdef	14.4514521846346	46.2109501489056	1.683	0.0074493	0.23771
gene-Parp12|Parp12	292.778166768415	593.009990137754	1.0183	0.0075836	0.23905
gene-Krt19|Krt19	13.3333912102694	30.423358469573	1.1934	0.007706	0.24116
gene-Gm14486|Gm14486	3.85113471043333	11.84722516624	1.6093	0.0078467	0.24251
gene-Hsf4|Hsf4	99.9960598381896	47.4975516373809	-1.0762	0.0078262	0.24251
gene-Tlr2|Tlr2	113.083949994158	405.569609952052	1.8427	0.0078455	0.24251
gene-Nat8f3|Nat8f3	81.8874649594181	35.6200137800867	-1.203	0.0080025	0.24255
gene-Rac2|Rac2	83.6173949550904	218.320737782341	1.3846	0.0080655	0.24255
gene-Ctsc|Ctsc	432.171760955077	874.007949188919	1.0162	0.008122	0.24305
gene-Efna4|Efna4	14.6715799587214	36.1049725750031	1.2953	0.0081291	0.24305
gene-Gm41253|Gm41253	34.6016606810384	14.2849532374453	-1.2747	0.0081188	0.24305
gene-Csf3|Csf3	0.597523027174525	142.49875054806	7.9193	0.008146	0.24321
gene-Ncf4|Ncf4	21.3001091977224	59.4261879379733	1.4821	0.0082108	0.24447
gene-Upp1|Upp1	29.547575176322	110.756953359123	1.9062	0.0082506	0.24493
gene-Mgst2|Mgst2	1.35856207549125	6.40933799123059	2.3127	0.0083272	0.24563
gene-Lgals9|Lgals9	300.433828906057	654.946203675705	1.1243	0.0084211	0.24625
gene-C3ar1|C3ar1	91.8682332095607	217.720962424727	1.2452	0.0085464	0.24838
gene-Fgr|Fgr	10.4836156190263	58.9257937077278	2.4933	0.0086831	0.25063
gene-Cxcl11|Cxcl11	4.89564866565498	87.0518867335261	4.1538	0.0090812	0.25389
gene-Oasl1|Oasl1	3.14021719637991	31.3667435669386	3.3169	0.0091003	0.25389
gene-Gm48837|Gm48837	18.5638364282194	37.4177298574259	1.0133	0.0092312	0.25407
gene-Ccl19|Ccl19	4.96230425710774	15.7472811601393	1.6641	0.0095381	0.25574
gene-Extl1|Extl1	1112.50285663564	499.273942907618	-1.1561	0.0094791	0.25574
gene-H2bc11|H2bc11	13.8805421428457	3.73382945926711	-1.8976	0.0093847	0.25574
gene-Osmr|Osmr	402.055008717367	1018.79314193291	1.3415	0.0094806	0.25574
gene-Sox11|Sox11	2383.67575429563	5164.09074284062	1.1153	0.0093827	0.25574
gene-Gm35265|Gm35265	2.86468310364927	17.8929008894705	2.6257	0.009639	0.25623
gene-H4c9|H4c9	42.5491214918804	19.6904334911577	-1.1118	0.0096645	0.25623
gene-Ifit3b|Ifit3b	84.4970463147344	221.544384807376	1.391	0.0096841	0.25623
gene-Tnfsf8|Tnfsf8	3.58089455933949	23.9229616494855	2.7421	0.0096576	0.25623
gene-Ifi205|Ifi205	5.1829960964246	24.785206690788	2.2513	0.0098103	0.25643
gene-Ifi213|Ifi213	7.16009592944745	34.6976922160256	2.2738	0.0097742	0.25643
gene-Dpysl3|Dpysl3	9784.00660622626	27089.1554425333	1.4692	0.0098915	0.25758
gene-Pkd2l1|Pkd2l1	30.9890509270652	7.29942713466318	-2.0915	0.010063	0.25911
gene-H2-Q6|H2-Q6	7.41932804259119	31.9049140265745	2.0992	0.010119	0.25943
gene-Ccl9|Ccl9	49.4718985018968	142.345080847757	1.5248	0.010192	0.25955
gene-2610307P16Rik|2610307P16Rik	18.9399045175144	53.8139805032918	1.5066	0.010402	0.26088
gene-Ifi211|Ifi211	14.4499530463109	59.8285177186631	2.0482	0.0104	0.26088
gene-Tcf7l2|Tcf7l2	1970.68807357407	5192.37311884754	1.3977	0.010434	0.26122
gene-Aldh3a1|Aldh3a1	42.0590848834824	18.2843691733519	-1.1991	0.010562	0.2616
gene-Gbp11|Gbp11	14.2467258362019	60.7338479426331	2.0949	0.010531	0.2616
gene-Gmnc|Gmnc	116.624295584609	41.4585284861476	-1.4945	0.010527	0.2616
gene-Glipr2|Glipr2	183.313523280309	421.782926758679	1.2025	0.010605	0.26197
gene-Gpd1|Gpd1	2275.40335105999	1031.27342553682	-1.1418	0.010679	0.26219
gene-Klra2|Klra2	11.3418912539821	30.4529896556503	1.4308	0.010779	0.26219
gene-Tktl1|Tktl1	5.79039499753052	17.8621672618056	1.625	0.010821	0.26219
gene-H2-Q7|H2-Q7	4.42655505286219	19.2117194881979	2.1178	0.010866	0.26287
gene-Gm13846|Gm13846	17.5655786760506	6.57519289306765	-1.4294	0.010973	0.26343
gene-Mex3a|Mex3a	842.802055203294	1844.37703129915	1.1298	0.011161	0.26519
gene-Pld6|Pld6	36.6107421583585	85.5155285391665	1.2271	0.011273	0.2659
gene-Duox1|Duox1	15.0770068596715	32.4980455011796	1.1113	0.01141	0.26822
gene-Tubb2b|Tubb2b	12903.5853979272	29282.4902299859	1.1823	0.011472	0.26907
gene-Cilp2|Cilp2	29.6083628727464	59.60421715329	1.0111	0.011637	0.26916
gene-AU020206|AU020206	80.7862203581594	189.834557505576	1.2326	0.012116	0.2697
gene-Cd44|Cd44	345.036899197793	922.865447681875	1.4194	0.012057	0.2697
gene-Gm52736|Gm52736	4.08162847799479	0.795233264234713	-2.3894	0.011911	0.2697
gene-Gm867|Gm867	34.8652280822796	88.6961960603201	1.3481	0.012118	0.2697
gene-Smco3|Smco3	501.978653384515	213.654333323887	-1.2325	0.011751	0.2697
gene-Tap2|Tap2	133.144942133448	322.175673631798	1.2752	0.01172	0.2697
gene-Tgfbi|Tgfbi	148.585400360988	406.158496588247	1.4506	0.011817	0.2697
gene-Upk3a|Upk3a	1.12316417130183	8.28758088902346	2.9129	0.012062	0.2697
gene-Cartpt|Cartpt	152.975036937604	317.718452576149	1.0548	0.012213	0.27097
gene-Gm9465|Gm9465	4.27820827910177	14.691358186479	1.7818	0.012284	0.27097
gene-Tmem252|Tmem252	134.105418254407	398.990977073192	1.5734	0.012303	0.2711
gene-Hmgb2|Hmgb2	863.816741666098	1955.27044346266	1.1786	0.01234	0.27135
gene-Ccl11|Ccl11	2.96243350578756	18.4916544270933	2.6375	0.012598	0.27326
gene-Smc1b|Smc1b	7.83324202782646	18.8663885207232	1.2589	0.012698	0.2744
gene-Gm25604|Gm25604	5.34896544816546	14.1851444680536	1.4117	0.01276	0.27476
gene-Cebpb|Cebpb	49.4489166121052	136.304396825144	1.4627	0.012824	0.27504
gene-Exoc1l|Exoc1l	7.05104508029981	1.27008894361121	-2.4911	0.01328	0.27609
gene-Gm30769|Gm30769	7.85232394953436	2.49176859337475	-1.669	0.013076	0.27609
gene-H2-Q9|H2-Q9	5.22884497181906	25.3287006922949	2.2724	0.013167	0.27609
gene-Mylk3|Mylk3	41.5627382024072	13.8449364228557	-1.5853	0.013197	0.27609
gene-Nefm|Nefm	35101.8941698498	17022.0528502838	-1.0441	0.01316	0.27609
gene-Shcbp1|Shcbp1	75.459592043251	152.734505322315	1.0169	0.013227	0.27609
gene-Snord52|Snord52	4.82155673649376	10.1586893598119	1.0814	0.013253	0.27609
gene-Tk1|Tk1	41.7151121620197	90.8686377360356	1.1219	0.013096	0.27609
gene-Chrna3|Chrna3	286.237227328103	594.748903584977	1.0548	0.013325	0.27662
gene-Sis|Sis	67.7464699540452	28.4318102541504	-1.2543	0.013446	0.2783
gene-H19|H19	263.228187410559	732.666331119139	1.4767	0.013561	0.27945
gene-Trip13|Trip13	55.7961420502813	115.531804125785	1.0503	0.013566	0.27945
gene-F5|F5	138.259162757288	64.0747243427504	-1.1114	0.013881	0.28197
gene-Tdo2|Tdo2	61.5899039143354	27.0796073726538	-1.1884	0.013858	0.28197
gene-Ubd|Ubd	0.951298810395904	143.374469160427	7.2436	0.014172	0.28509
gene-Atf3|Atf3	29.5927282661538	63.0882465961498	1.0951	0.014297	0.28585
gene-Clec4e|Clec4e	0.336428934708309	55.9063635558519	7.3589	0.014302	0.28585
gene-Gm51926|Gm51926	44.3169609991324	6.97798410395723	-2.6694	0.014287	0.28585
gene-Gm39874|Gm39874	2.74674318741364	12.8798489892335	2.238	0.014382	0.2865
gene-Hkdc1|Hkdc1	290.36353059939	137.829089601258	-1.0752	0.014377	0.2865
gene-Birc5|Birc5	85.180717660971	187.691442914507	1.1395	0.014451	0.28708
gene-Tnfaip3|Tnfaip3	182.119272793381	466.441563313895	1.3571	0.014506	0.28713
gene-4930534D22Rik|4930534D22Rik	38.1091850721683	18.1976849594234	-1.0651	0.015045	0.28928
gene-Cdca3|Cdca3	112.59978606962	257.232571082303	1.1918	0.0149	0.28928
gene-Gm19461|Gm19461	113.3647119619	38.4615831566337	-1.5605	0.014916	0.28928
gene-Sp140|Sp140	22.7277466843436	51.1811978910478	1.1721	0.014815	0.28928
gene-Gm32112|Gm32112	4.4293937708596	10.8856947780848	1.2909	0.015181	0.28939
gene-Hoxd1|Hoxd1	34.0049280334152	4.5605861286206	-2.9061	0.015146	0.28939
gene-Gm19439|Gm19439	182.135460339829	63.0348908854644	-1.5313	0.015273	0.29037
gene-LOC118568354|LOC118568354	4.93162743497077	10.5687588869804	1.0959	0.015381	0.29082
gene-Scn9a|Scn9a	437.577510110099	941.666483703278	1.1058	0.015583	0.29146
gene-Bst2|Bst2	76.7447125737126	220.588226805387	1.523	0.015662	0.29241
gene-Slc14a2|Slc14a2	17.0400266324532	55.0187553758275	1.6916	0.016	0.29617
gene-Adh7|Adh7	5.75180303932076	20.6582945804779	1.8399	0.016279	0.29872
gene-Gm36500|Gm36500	9.93065512246667	20.7083915625414	1.0549	0.016287	0.29872
gene-Gpr37|Gpr37	2701.69275782233	1269.30139627814	-1.0899	0.016354	0.29952
gene-Lyz2|Lyz2	174.638432701037	492.894134070635	1.4968	0.016403	0.29955
gene-Pik3ap1|Pik3ap1	180.174076482339	425.993797449986	1.2414	0.016422	0.29955
gene-Acot1|Acot1	347.560096296013	726.6127684327	1.064	0.016616	0.30013
gene-Deup1|Deup1	28.707950008396	59.7657688072179	1.0595	0.016613	0.30013
gene-Bcl2a1a|Bcl2a1a	9.84004683049574	38.2944084934893	1.9622	0.016851	0.30217
gene-Gm46637|Gm46637	52.5030841294806	18.9805499604503	-1.4711	0.016853	0.30217
gene-Anln|Anln	1990.75842842965	814.432347341226	-1.2895	0.017141	0.30233
gene-Cpm|Cpm	962.143311007462	417.757491092106	-1.2036	0.017032	0.30233
gene-Dppa5a|Dppa5a	1.7246100466307	15.2982291180124	3.1383	0.017052	0.30233
gene-H2-T23|H2-T23	132.994080447042	300.774144249442	1.1777	0.017177	0.30233
gene-Klhdc7a|Klhdc7a	506.495893390064	225.752470248765	-1.166	0.017051	0.30233
gene-Padi2|Padi2	1925.00659954826	857.579781575457	-1.1666	0.016922	0.30233
gene-Tcp11|Tcp11	22.085431568452	45.750770545662	1.051	0.017177	0.30233
gene-Trim30a|Trim30a	113.945261236575	270.048353553708	1.2449	0.016982	0.30233
gene-Lhx9|Lhx9	506.198360781416	1666.66896116266	1.7191	0.017343	0.30268
gene-Gm15295|Gm15295	19.7328186300327	47.1028944757461	1.2582	0.017376	0.3029
gene-Gm46756|Gm46756	9.43736440050334	22.2608851646885	1.2468	0.017447	0.30316
gene-Gm41698|Gm41698	14.0538827385797	39.1258277716943	1.4772	0.017575	0.30486
gene-Neil3|Neil3	53.8552870507644	135.099456898423	1.3262	0.017818	0.30601
gene-Bcl2a1b|Bcl2a1b	26.1395906295731	85.090824051895	1.7043	0.017917	0.30655
gene-Rac3|Rac3	675.595326085044	1534.06269853802	1.1831	0.017901	0.30655
gene-Pif1|Pif1	58.0472074323466	133.361407884407	1.2008	0.01812	0.30773
gene-Pou4f3|Pou4f3	0.897728400084925	8.40621518680316	3.2347	0.018107	0.30773
gene-Relb|Relb	112.071354994361	230.167565597253	1.0384	0.01809	0.30773
gene-Sgo1|Sgo1	70.693983410992	149.826511652547	1.0834	0.018113	0.30773
gene-BE692007|BE692007	1.80735174179154	19.6400662874289	3.4222	0.01839	0.30968
gene-Plekhh1|Plekhh1	3060.74260619005	1299.27173253027	-1.2362	0.01863	0.30968
gene-S100a8|S100a8	7.42001467089762	108.847027202332	3.8746	0.018516	0.30968
gene-Tlr1|Tlr1	35.4029694405164	89.3375965884981	1.3366	0.01864	0.30968
gene-4930562F07Rik|4930562F07Rik	1.59575246987219	7.22869471480721	2.177	0.018996	0.30984
gene-Gm30620|Gm30620	60.176976829333	10.4934833083084	-2.5224	0.018932	0.30984
gene-Gm39283|Gm39283	193.448245862838	59.170206694438	-1.7096	0.018788	0.30984
gene-Gm39913|Gm39913	27.683735093585	67.7305245075583	1.2901	0.018969	0.30984
gene-Isg15|Isg15	32.3811977345344	102.053294075595	1.6559	0.018975	0.30984
gene-Mcoln2|Mcoln2	3.63944779361711	23.6582317769403	2.6955	0.018695	0.30984
gene-Eda2r|Eda2r	61.2144096458918	191.008762898187	1.642	0.019367	0.31113
gene-Gm32825|Gm32825	13.6735653417232	5.68384039806779	-1.2684	0.019283	0.31113
gene-Gm39463|Gm39463	36.8679781625796	91.8943093543453	1.319	0.019219	0.31113
gene-Gm41046|Gm41046	6.55234771125458	1.24244910104846	-2.4032	0.019322	0.31113
gene-Gm50590|Gm50590	11.3299841979086	3.52257190638796	-1.673	0.019516	0.31144
gene-Meiosin|Meiosin	42.3122842976175	93.7094535283464	1.1478	0.01954	0.31144
gene-Emp1|Emp1	216.956888383687	463.471010484121	1.095	0.019706	0.31191
gene-Serping1|Serping1	309.2215255159	659.274295169134	1.0924	0.019743	0.31199
gene-Parpbp|Parpbp	49.9135679790282	105.459523208154	1.0788	0.020056	0.31412
gene-Ptgs2|Ptgs2	110.460231036663	512.479764378147	2.2141	0.020136	0.31412
gene-Ripor3|Ripor3	10.1097759195359	26.1039799320068	1.3649	0.020129	0.31412
gene-Tnnt3|Tnnt3	13.0861125944576	39.8968410483085	1.6095	0.020054	0.31412
gene-Zbbx|Zbbx	17.8723034797628	38.6232403544738	1.1122	0.020479	0.31658
gene-Bpifa1|Bpifa1	0.380519524158361	6.40838250098599	4.0649	0.020578	0.31662
gene-Cd24a|Cd24a	2621.38129915141	5406.21390207706	1.0443	0.020526	0.31662
gene-Irak3|Irak3	46.2997538260133	149.919454885325	1.6952	0.020941	0.31701
gene-Lct|Lct	99.5734673973438	35.9343919383873	-1.4717	0.020905	0.31701
gene-Mcpt4|Mcpt4	1.89086416116951	9.557521285611	2.3183	0.020803	0.31701
gene-P2rx2|P2rx2	24.9957351674271	90.5041902042909	1.8552	0.020883	0.31701
gene-Ccn1|Ccn1	131.644273311393	272.604114574216	1.0506	0.021037	0.31751
gene-Agtr1b|Agtr1b	3.89199971346582	11.109766652038	1.5072	0.021108	0.31777
gene-Rtp4|Rtp4	97.5118293867404	218.736603168434	1.1657	0.021322	0.3183
gene-Slfn8|Slfn8	38.8897772656357	99.7861145443532	1.3593	0.021437	0.31933
gene-Col10a1|Col10a1	15.5724674742899	31.2042760293154	1.0055	0.021617	0.31973
gene-Fgf2|Fgf2	460.904144427891	934.756572718924	1.0203	0.021522	0.31973
gene-Galnt6|Galnt6	512.377644200619	244.43971694891	-1.0679	0.021613	0.31973
gene-Serpina3i|Serpina3i	0.856996851679206	48.602528196138	5.8182	0.021715	0.31973
gene-Aspa|Aspa	1069.49712385466	421.38686824435	-1.3438	0.02192	0.31991
gene-Fcgr2b|Fcgr2b	135.985726767932	295.479194878141	1.1199	0.021985	0.32052
gene-Gm51931|Gm51931	0.322093135006923	2.64095865926343	2.7814	0.022026	0.32052
gene-Bcl2a1d|Bcl2a1d	3.2985232954531	21.5636196029333	2.7042	0.022291	0.32109
gene-Gm40056|Gm40056	38.0473694455354	8.10303654527605	-2.2325	0.022273	0.32109
gene-Rab37|Rab37	435.330173454518	136.468294854673	-1.6737	0.022328	0.32109
gene-Cenpf|Cenpf	312.372151659622	669.988600490883	1.1008	0.022402	0.3218
gene-Rasef|Rasef	17.8659105873925	36.3361480713567	1.0228	0.022496	0.32239
gene-Stfa1|Stfa1	1.49525142725945	49.3227675000807	5.051	0.022486	0.32239
gene-Fbxo40|Fbxo40	95.3081173474357	34.0982379704363	-1.4827	0.022617	0.32257
gene-Prr15l|Prr15l	1.94412792078727	10.4442105414087	2.4241	0.022597	0.32257
gene-Cd300lf|Cd300lf	11.5978327650331	43.2466300041546	1.902	0.022825	0.32313
gene-Dpysl5|Dpysl5	4643.41437059725	10298.7037453691	1.1492	0.022763	0.32313
gene-Etnppl|Etnppl	449.02281307792	118.03080180976	-1.928	0.02296	0.32313
gene-Mal|Mal	21801.7463690381	7438.03440872902	-1.5515	0.022882	0.32313
gene-Mc3r|Mc3r	17.8605650272216	39.4133860087436	1.1436	0.022817	0.32313
gene-Nod2|Nod2	23.3973317345953	54.4045401385256	1.2237	0.023022	0.32313
gene-Serpina3h|Serpina3h	4.92779273889826	35.9276761301388	2.8698	0.022799	0.32313
gene-Chaf1b|Chaf1b	47.346172483102	107.239835196227	1.1794	0.023191	0.32316
gene-H2bc22|H2bc22	11.6485855733056	5.12529439693227	-1.1909	0.023406	0.32412
gene-H2bc6|H2bc6	112.831316168457	52.4802410949479	-1.1062	0.023475	0.32412
gene-Pla1a|Pla1a	37.7083144445425	115.020797894305	1.6095	0.02357	0.32431
gene-Gcnt4|Gcnt4	280.582507915724	133.512678161936	-1.0722	0.023789	0.32522
gene-Tsga13|Tsga13	14.9169399976674	37.120295931361	1.3141	0.024024	0.32629
gene-Phf11d|Phf11d	16.9697270552285	52.8952594689243	1.6385	0.024275	0.32713
gene-Slc43a3|Slc43a3	115.988889613872	295.385839617995	1.349	0.024331	0.32763
gene-Lcp2|Lcp2	149.650577027125	346.321073097707	1.2107	0.024464	0.32862
gene-Nat8f6|Nat8f6	20.327594869154	9.55616507197429	-1.0933	0.024503	0.32874
gene-Batf2|Batf2	3.13084590749862	25.3554969347095	3.0249	0.024621	0.32924
gene-Gm30967|Gm30967	11.1015127159325	23.3327270134656	1.073	0.024709	0.32955
gene-Mobp|Mobp	94995.3606991922	38999.4761320666	-1.2844	0.024863	0.33055
gene-Knl1|Knl1	165.447902032356	395.299043061332	1.2566	0.025309	0.33356
gene-6720473M11Rik|6720473M11Rik	37.4273337210093	90.2307137684828	1.2705	0.025471	0.33387
gene-Ctla2a|Ctla2a	373.956893505899	851.612171725113	1.1874	0.025684	0.33419
gene-Gm54053|Gm54053	5.28396708721425	11.1188745170337	1.0847	0.025833	0.33446
gene-Vwa7|Vwa7	167.245200787656	60.2495922089744	-1.4734	0.025941	0.33447
gene-Gm32833|Gm32833	3.41483034785302	0	-4.3133	0.026114	0.3357
gene-Gm34749|Gm34749	10.991789344552	3.74056607786664	-1.5783	0.026255	0.33638
gene-Gm40158|Gm40158	15.4652959778002	49.1785572131138	1.6705	0.02627	0.33638
gene-Plp1|Plp1	319460.292686795	127277.523204841	-1.3277	0.026481	0.33707
gene-Gm26911|Gm26911	79.8034752535756	165.66820069823	1.0532	0.026541	0.33711
gene-Gm26747|Gm26747	92.7056036287618	38.2937264992076	-1.2768	0.026639	0.3376
gene-Mlkl|Mlkl	29.7381607088462	66.05299513422	1.1511	0.027147	0.33849
gene-Oxt|Oxt	2.81644313791296	14.3155371230188	2.3408	0.027152	0.33849
gene-Tacstd2|Tacstd2	7.21145399495368	19.2446627870979	1.4025	0.027339	0.33917
gene-Lck|Lck	44.2193946647134	106.251387567723	1.2644	0.027428	0.33985
gene-Evi2a|Evi2a	1099.50682334495	488.94764676203	-1.1692	0.027836	0.3411
gene-Birc3|Birc3	105.376973892878	223.71861357807	1.0863	0.028027	0.34178
gene-Gm10684|Gm10684	28.3167640933564	7.98456314899674	-1.8279	0.027937	0.34178
gene-Pitx2|Pitx2	27.8096827161996	141.073357951667	2.3435	0.027999	0.34178
gene-Gm13530|Gm13530	9.04318774820434	2.46162588310801	-1.8723	0.028062	0.34201
gene-Trf|Trf	18845.4402292242	7260.28743014377	-1.3761	0.028186	0.34235
gene-Avpr2|Avpr2	2.80652553739886	8.97112428918193	1.6634	0.028538	0.34449
gene-Clca3a1|Clca3a1	31.5375906350178	97.665602589024	1.6321	0.028514	0.34449
gene-Gm25135|Gm25135	1.05840294493682	3.85146535321458	1.8562	0.028471	0.34449
gene-Ermn|Ermn	6112.27827518558	2246.03936799269	-1.4443	0.028583	0.34468
gene-Epsti1|Epsti1	27.3943879631458	61.3695707361457	1.1648	0.028759	0.3451
gene-Gp9|Gp9	11.6893005233097	3.04425116480875	-1.9343	0.028776	0.3451
gene-Nlrp3|Nlrp3	29.3711911477951	77.5063632451352	1.4015	0.028703	0.3451
gene-Pdlim2|Pdlim2	610.247001134621	258.290952829644	-1.2406	0.029023	0.34522
gene-Ugt8a|Ugt8a	27103.0603874286	11781.3300724471	-1.202	0.029009	0.34522
gene-Npb|Npb	24.4799651318224	11.7985399825576	-1.0534	0.029124	0.34563
gene-Insm1|Insm1	490.29857470215	1022.70756530619	1.0606	0.029533	0.34789
gene-Kl|Kl	480.297964848858	212.238845111468	-1.1788	0.02947	0.34789
gene-Clec4a2|Clec4a2	37.6879794321358	84.7191903266187	1.1676	0.02963	0.34845
gene-Foxm1|Foxm1	213.546764673471	430.216143034891	1.0105	0.029716	0.34864
gene-Nkx2-9|Nkx2-9	20.2615518023697	5.05522300216405	-2.0006	0.029747	0.34864
gene-Rsph14|Rsph14	9.46356358907193	3.28741776094156	-1.5117	0.029776	0.34879
gene-Gm54284|Gm54284	5.59212052317308	1.4722063609436	-1.9583	0.029808	0.34882
gene-Ddit4l|Ddit4l	298.406924743925	142.093577514108	-1.0711	0.030014	0.3496
gene-Gm19500|Gm19500	166.882872073025	68.8367466202612	-1.2775	0.029967	0.3496
gene-Clul1-ps|Clul1-ps	6.95626530005277	14.9119494354523	1.0927	0.030166	0.35003
gene-Gm13237|Gm13237	10.4353839183181	23.7627746444683	1.1889	0.030138	0.35003
gene-Abcg5|Abcg5	5.24109494780007	12.0408610816916	1.193	0.030255	0.35027
gene-BC024139|BC024139	59.0127353608133	129.90210977044	1.1383	0.030742	0.35192
gene-Erbb3|Erbb3	1325.25723175791	585.67399751335	-1.1782	0.030868	0.35192
gene-Gm6109|Gm6109	5.61980109468414	1.60734623933164	-1.8258	0.030988	0.35207
gene-Aurkb|Aurkb	69.8827826098268	156.731649841605	1.165	0.032161	0.35391
gene-D7Ertd443e|D7Ertd443e	185.826603697529	83.1572864717342	-1.1606	0.032166	0.35391
gene-Gm11738|Gm11738	8.56313425703297	29.2774114590186	1.7747	0.032101	0.35391
gene-Gm20875|Gm20875	7.92645998031195	19.2180431944242	1.2781	0.032028	0.35391
gene-Gm38781|Gm38781	3.38180296224183	10.8625490276988	1.6614	0.031637	0.35391
gene-Gm46535|Gm46535	3.85225743547143	0.633800510472695	-2.6132	0.032099	0.35391
gene-Gm48552|Gm48552	30.763338219674	73.2033942081636	1.2475	0.031973	0.35391
gene-Pilrb1|Pilrb1	0.543187684477663	14.3482078906626	4.7072	0.031706	0.35391
gene-Trav5d-4|Trav5d-4	1.95203986594109	0.161709278843139	-3.0333	0.032159	0.35391
gene-Trav5n-4|Trav5n-4	1.95203986594109	0.161709278843139	-3.0333	0.032159	0.35391
gene-Lamtor3l|Lamtor3l	25.3523885190708	67.084106930913	1.4011	0.032258	0.35392
gene-Gm5174|Gm5174	34.892164151392	89.6268248719823	1.3619	0.03245	0.35397
gene-Slamf9|Slamf9	16.191624009399	55.7294063944449	1.7829	0.032671	0.35471
gene-Hcar2|Hcar2	4.00799858963163	25.1831737390347	2.6557	0.032847	0.35513
gene-Car14|Car14	507.97364166358	228.663171237324	-1.1518	0.033001	0.35569
gene-Slfn9|Slfn9	125.590849163363	260.304611726528	1.0517	0.033068	0.35581
gene-Gbp8|Gbp8	9.81233552568357	24.468617582002	1.3163	0.033266	0.35583
gene-Mmp11|Mmp11	32.6673745694243	66.9209127946945	1.0359	0.033266	0.35583
gene-Pcsk9|Pcsk9	85.262158789499	198.577777353014	1.2199	0.033212	0.35583
gene-Ptges|Ptges	180.584310659221	390.719843751399	1.1138	0.033279	0.35583
gene-Nat8f7|Nat8f7	25.0672134865503	11.7799921909226	-1.0942	0.03332	0.35598
gene-Cebpd|Cebpd	62.6151612668191	181.752618106775	1.5375	0.033338	0.356
gene-Gm40371|Gm40371	19.2137516930537	46.948424546395	1.289	0.033682	0.35694
gene-Gm41099|Gm41099	2.29383668797299	14.3987590204888	2.6484	0.033634	0.35694
gene-Gm41410|Gm41410	2.38576700999201	7.02064723885039	1.5812	0.033786	0.35694
gene-Prph|Prph	482.650197105897	183.554401639152	-1.3946	0.033603	0.35694
gene-Pimreg|Pimreg	63.2542190156769	136.337489296374	1.1077	0.033968	0.35715
gene-Samd7|Samd7	12.0290122277087	27.0759129508585	1.1783	0.034486	0.35741
gene-Ahnak2|Ahnak2	552.691369396795	269.152003838044	-1.0381	0.034691	0.35828
gene-BC051019|BC051019	7.29301557384227	19.4513369693982	1.4137	0.034834	0.35828
gene-Gm53377|Gm53377	11.8843300955065	5.11340350115116	-1.2147	0.034733	0.35828
gene-Opalin|Opalin	1592.61990320431	584.191857154106	-1.4469	0.034785	0.35828
gene-AA467197|AA467197	4.69827406232914	25.353662727835	2.4294	0.035397	0.35973
gene-Prr19|Prr19	7.67315185312553	17.9575435202171	1.2279	0.035348	0.35973
gene-Pitx3|Pitx3	0.672857869416617	8.61612933205577	3.6529	0.035496	0.35976
gene-Chat|Chat	199.741480871631	98.3640552891888	-1.0217	0.035718	0.36101
gene-Igsf9|Igsf9	109.16968049993	230.833969214661	1.0802	0.035814	0.36115
gene-Esd-ps|Esd-ps	3.7327443588824	8.26189944751467	1.1414	0.036489	0.36332
gene-Ern2|Ern2	11.5279645686507	27.08821146678	1.2373	0.03689	0.3634
gene-Gm34306|Gm34306	5.59461966350163	1.76107422819562	-1.6256	0.03671	0.3634
gene-Gm7628|Gm7628	7.71101169734077	23.4857031587547	1.5984	0.036602	0.3634
gene-Mki67|Mki67	969.693520776084	2056.22804654715	1.0844	0.036773	0.3634
gene-Oas1b|Oas1b	13.5220977086865	39.9054651822401	1.5658	0.036944	0.3634
gene-Or2y1f|Or2y1f	0.84266105197782	5.31330018143335	2.6198	0.036891	0.3634
gene-Snord35a|Snord35a	3.17745219294338	7.12556920704451	1.1683	0.036749	0.3634
gene-Tmem88b|Tmem88b	4817.62907027105	2078.00104156544	-1.2131	0.036903	0.3634
gene-2700046A07Rik|2700046A07Rik	100.440446931873	46.870374062001	-1.0998	0.037286	0.36389
gene-Foxd2|Foxd2	5.23456513520908	16.6045734595538	1.6703	0.037441	0.36389
gene-Gm34773|Gm34773	3.06931473574163	10.1926112615657	1.7149	0.037159	0.36389
gene-H2-K1|H2-K1	513.573339647044	1062.73502759204	1.0492	0.037459	0.36389
gene-Hes7|Hes7	7.79613788376396	22.0190485082238	1.5041	0.037419	0.36389
gene-Nefh|Nefh	16685.0521486476	7161.94818200174	-1.2201	0.037745	0.36514
gene-H2bc9|H2bc9	7.18713993745568	2.6419096555833	-1.453	0.037822	0.36529
gene-4930474N09Rik|4930474N09Rik	6.42009178463815	16.9650478051339	1.403	0.038153	0.36577
gene-Gm53321|Gm53321	4.06502396488728	0.277849275332335	-3.6051	0.038045	0.36577
gene-4933405L10Rik|4933405L10Rik	2.83604219174882	8.15496116607074	1.517	0.038295	0.36637
gene-Gm33738|Gm33738	56.7192090681488	24.6090917664757	-1.2056	0.038408	0.36699
gene-Ugt1a6a|Ugt1a6a	11.8748161973217	54.2985797539144	2.1905	0.038471	0.36699
gene-Tssk3|Tssk3	2.7083127704207	7.47819323327417	1.48	0.039055	0.3675
gene-Prr5l|Prr5l	919.642879436562	447.130080039283	-1.0404	0.039197	0.36789
gene-Gsn|Gsn	10640.0246182042	4680.45152870617	-1.1848	0.039328	0.36832
gene-Gm31939|Gm31939	2.7517171641904	13.8677974562056	2.3257	0.039472	0.36897
gene-Gm17025|Gm17025	2.34208412846205	9.40205898523321	2.0075	0.039926	0.36989
gene-Gm57823|Gm57823	646.114844152595	254.843953546611	-1.3421	0.039923	0.36989
gene-Spag6|Spag6	20.8468451497742	6.84587073375404	-1.6105	0.040197	0.37058
gene-Siglec1|Siglec1	13.0382427407887	41.5710526173507	1.6727	0.040218	0.37062
gene-Igfbpl1|Igfbpl1	516.916157767949	1168.84106362831	1.177	0.040238	0.37063
gene-Ncapg|Ncapg	113.635511974672	240.139611899845	1.0792	0.040644	0.37189
gene-Gm46102|Gm46102	16.8612633380928	37.0470124529533	1.1344	0.040858	0.37238
gene-Sox14|Sox14	46.9913396638946	150.044284582051	1.6747	0.040929	0.37253
gene-Apol8|Apol8	97.4834579934765	47.3708188168997	-1.0428	0.040989	0.37268
gene-Mag|Mag	21474.7226529298	10321.4995189986	-1.057	0.041356	0.37324
gene-Angptl7|Angptl7	6.3367601600051	20.9535337777454	1.7252	0.041916	0.37535
gene-Depdc1a|Depdc1a	55.1148156271202	122.800047811228	1.155	0.042043	0.37535
gene-Fgf23|Fgf23	28.2043497769968	58.59645690665	1.0585	0.041997	0.37535
gene-Gm32122|Gm32122	30.5238119070363	6.96527390851188	-2.1317	0.04203	0.37535
gene-Ripk3|Ripk3	11.5860066217963	24.4860402593704	1.0834	0.042025	0.37535
gene-Gm34982|Gm34982	233.753814878204	93.9851553595288	-1.3148	0.042169	0.37592
gene-Gm34933|Gm34933	0	2.85560231521638	3.8556	0.042219	0.3762
gene-Tspo|Tspo	30.5119086080625	71.0770025701862	1.2205	0.042464	0.37686
gene-Mbp|Mbp	315036.214891933	143014.949661289	-1.1393	0.042893	0.37752
gene-Gm36267|Gm36267	12.9825935982509	28.7235937191299	1.1464	0.042951	0.37781
gene-Batf|Batf	5.32919914747502	17.1511185042228	1.6885	0.043129	0.37783
gene-AY036118|AY036118	3.56911804828018	8.2987741447035	1.2216	0.043324	0.3779
gene-Gm31308|Gm31308	10.6280496281423	3.18417499110125	-1.7474	0.043427	0.3779
gene-Gm33695|Gm33695	2.91415081265605	8.35855742278183	1.4987	0.043502	0.37792
gene-3010003L21Rik|3010003L21Rik	3.68966663763651	10.5279119401452	1.5335	0.043684	0.37854
gene-Rptoros|Rptoros	3.00061499778434	7.98519221041355	1.4136	0.044155	0.38009
gene-Gm11954|Gm11954	12.6479845721905	5.51314147179352	-1.2021	0.044182	0.38012
gene-Lrp8os2|Lrp8os2	39.1924907786773	78.7770998389003	1.0087	0.044408	0.38076
gene-Gm40345|Gm40345	9.07835485093475	18.543970025943	1.0243	0.044629	0.38149
gene-Ly6a|Ly6a	357.208876518062	719.696458239385	1.0107	0.044922	0.38169
gene-Cxadr|Cxadr	5247.41495769981	11357.5992213309	1.114	0.045593	0.38308
gene-Lox|Lox	278.38105763419	578.181192302259	1.0546	0.04568	0.38308
gene-Bnc2|Bnc2	192.416457749382	403.250350218739	1.0676	0.046145	0.38373
gene-Gm53498|Gm53498	527.659756038178	257.323767200997	-1.036	0.046227	0.38373
gene-Xlr4c|Xlr4c	1.16735796050242	6.95384381260267	2.5459	0.046217	0.38373
gene-Smim6|Smim6	3.06244577810787	8.33408540774686	1.4476	0.046472	0.38458
gene-Fgf15|Fgf15	2.0522601543442	9.10859207652903	2.1692	0.046692	0.38531
gene-Ccl19-ps4|Ccl19-ps4	2.32406174994036	6.98775223168051	1.596	0.047312	0.38572
gene-Marcksl1-ps4|Marcksl1-ps4	0	5.56598818968684	4.8211	0.047908	0.38766
gene-Gm36855|Gm36855	80.1469293238564	30.420928292303	-1.3975	0.048077	0.38815
gene-Gm57686|Gm57686	5.95374534494186	2.31614578988132	-1.3555	0.048429	0.3884
gene-Trbc2|Trbc2	155.821482906076	42.899181669143	-1.8612	0.048491	0.3886
gene-Gipr|Gipr	65.8326549573007	170.410892175889	1.3726	0.048753	0.38896
gene-Tcap|Tcap	44.2093075373379	15.1158553114422	-1.5504	0.048835	0.38896
gene-Adam18|Adam18	34.1844585402396	16.56888893712	-1.0455	0.04961	0.3913
gene-Gm32740|Gm32740	59.5554321583795	27.7388228556267	-1.1017	0.049687	0.3913
gene-Gm53612|Gm53612	7.84587649719396	1.78837019803823	-2.1223	0.049788	0.3913
gene-Krt17|Krt17	2.66769383714181	7.99726732197355	1.5801	0.049764	0.3913
gene-Il19|Il19	2.18949285876574	10.8500094990883	2.2947	0.049894	0.39154
gene-Tmem125|Tmem125	544.379119841662	269.21145884159	-1.016	0.049941	0.39161
gene-Gpr65|Gpr65	6.81615071761254	25.2507374623332	1.8868	0.049982	0.39178
